# Supplementary material for: MiR-208b Regulates Rabbit Preadipocyte Proliferation and Differentiation
Source: Genes (Basel). 2021 Jun 9;12(6):890. doi: 10.3390/genes12060890 (PMC8228405; doi:10.3390/genes12060890)
Supplement: Supplementary file 1 [file genes-12-00890-s001.zip › Table S1.xlsx]

## Sheet: TargetScan7
Ortholog of target gene	Representative transcript	Gene name	3P-seq tags + 5	Conserved sites total	Conserved 8mer sites	Conserved 7mer-m8 sites	Conserved 7mer-A1 sites	Poorly conserved sites total	Poorly conserved 8mer sites	Poorly conserved 7mer-m8 sites	Poorly conserved 7mer-A1 sites	6mer sites	Representative miRNA	Cumulative weighted context++ score	Total context++ score	Aggregate PCT	Previous TargetScan publication(s)
OSBPL1A	ENST00000319481.3	oxysterol binding protein-like 1A	539	1	0	0	1	2	0	0	2	0	cfa-miR-208b	-0.55	-0.56	0.4
CSNK2A2	ENST00000262506.3	casein kinase 2, alpha prime polypeptide	99	1	1	0	0	0	0	0	0	0	cfa-miR-208b	-0.53	-0.53	< 0.1	2007, 2011
HOXB8	ENST00000239144.4	homeobox B8	9	1	1	0	0	0	0	0	0	0	cfa-miR-208a	-0.47	-0.47	< 0.1	2007, 2011
PRKAR1A	ENST00000589228.1	protein kinase, cAMP-dependent, regulatory, type I, alpha	1257	1	0	0	1	2	0	0	2	2	cfa-miR-208a	-0.44	-0.56	0.64	2011
EBF1	ENST00000313708.6	early B-cell factor 1	42	1	0	0	1	1	0	0	1	0	cfa-miR-208b	-0.4	-0.43	0.64	2007, 2011
LIN28B	ENST00000345080.4	lin-28 homolog B (C. elegans)	118	1	0	0	1	1	0	0	1	2	cfa-miR-208a	-0.39	-0.39	0.64	2007
HOXD3	ENST00000249440.3	homeobox D3	23	1	1	0	0	0	0	0	0	0	cfa-miR-208a	-0.39	-0.39	< 0.1	2011
QKI	ENST00000392127.2	QKI, KH domain containing, RNA binding	323	3	0	1	2	1	0	0	1	1	cfa-miR-208a	-0.37	-0.49	0.81	2007, 2011
PHLDA2	ENST00000314222.4	pleckstrin homology-like domain, family A, member 2	755	1	0	0	1	0	0	0	0	0	cfa-miR-208b	-0.36	-0.36	0.4	2011
UBE2V2	ENST00000523111.2	ubiquitin-conjugating enzyme E2 variant 2	1770	2	0	0	2	0	0	0	0	0	cfa-miR-208b	-0.36	-0.54	0.64	2007
E2F1	ENST00000343380.5	E2F transcription factor 1	479	1	1	0	0	0	0	0	0	0	cfa-miR-208b	-0.35	-0.35	< 0.1	2011
FAM168B	ENST00000409185.1	family with sequence similarity 168, member B	122	2	0	0	2	0	0	0	0	0	cfa-miR-208b	-0.35	-0.41	0.64	2011
TGFBR1	ENST00000374994.4	transforming growth factor, beta receptor 1	249	1	0	0	1	2	0	0	2	2	cfa-miR-208a	-0.34	-0.36	0.64
H2AFY	ENST00000511689.1	H2A histone family, member Y	2126	1	0	0	1	0	0	0	0	1	cfa-miR-208a	-0.34	-0.34	0.4	2011
PDCD4	ENST00000280154.7	programmed cell death 4 (neoplastic transformation inhibitor)	612	1	0	0	1	0	0	0	0	2	cfa-miR-208b	-0.33	-0.47	0.4	2011
PTAR1	ENST00000377200.5	protein prenyltransferase alpha subunit repeat containing 1	161	1	0	0	1	2	0	0	2	2	cfa-miR-208a	-0.33	-0.47	0.79	2011
KIF5B	ENST00000302418.4	kinesin family member 5B	635	1	0	0	1	1	0	1	0	0	cfa-miR-208b	-0.32	-0.33	0.47	2011
CISD2	ENST00000273986.4	CDGSH iron sulfur domain 2	13	1	0	0	1	0	0	0	0	0	cfa-miR-208a	-0.32	-0.32	0.4	2011
MED13	ENST00000397786.2	mediator complex subunit 13	561	1	1	0	0	0	0	0	0	2	cfa-miR-208b	-0.32	-0.32	< 0.1	2007, 2011
RAB5C	ENST00000346213.4	RAB5C, member RAS oncogene family	96	1	0	0	1	0	0	0	0	0	cfa-miR-208a	-0.31	-0.33	0.4	2007, 2011
LRRTM1	ENST00000295057.3	leucine rich repeat transmembrane neuronal 1	15	1	0	0	1	0	0	0	0	0	cfa-miR-208a	-0.3	-0.3	0.4	2007, 2011
ETS1	ENST00000345075.4	v-ets avian erythroblastosis virus E26 oncogene homolog 1	1423	1	1	0	0	0	0	0	0	1	cfa-miR-208b	-0.3	-0.32	< 0.1	2007, 2011
DCAF12	ENST00000361264.4	DDB1 and CUL4 associated factor 12	2075	1	0	0	1	0	0	0	0	1	cfa-miR-208b	-0.3	-0.3	0.4	2011
H2AFZ	ENST00000296417.5	H2A histone family, member Z	927	1	0	0	1	0	0	0	0	0	cfa-miR-208a	-0.29	-0.29	0.4	2007
PTPRG	ENST00000474889.1	protein tyrosine phosphatase, receptor type, G	696	2	0	0	2	0	0	0	0	1	cfa-miR-208b	-0.29	-0.32	0.64	2007, 2011
ZNF428	ENST00000300811.3	zinc finger protein 428	2745	1	0	1	0	0	0	0	0	0	cfa-miR-208b	-0.29	-0.29	0.12
RAB11A	ENST00000569896.1	RAB11A, member RAS oncogene family	5781	1	0	0	1	0	0	0	0	2	cfa-miR-208a	-0.28	-0.43	0.4	2011
FZD8	ENST00000374694.1	frizzled family receptor 8	791	1	0	0	1	0	0	0	0	1	cfa-miR-208b	-0.28	-0.29	0.4	2007, 2011
STC1	ENST00000290271.2	stanniocalcin 1	2932	1	0	0	1	0	0	0	0	2	cfa-miR-208b	-0.28	-0.29	0.4	2007
SNRK	ENST00000429705.2	SNF related kinase	153	1	0	0	1	2	0	1	1	0	cfa-miR-208b	-0.28	-0.28	0.68	2007, 2011
EIF4G2	ENST00000526148.1	eukaryotic translation initiation factor 4 gamma, 2	61971	1	0	0	1	0	0	0	0	0	cfa-miR-208a	-0.27	-0.27	0.4	2007, 2011
BHLHE41	ENST00000242728.4	basic helix-loop-helix family, member e41	50	1	0	0	1	0	0	0	0	0	cfa-miR-208a	-0.27	-0.3	0.4	2007, 2011
MTF2	ENST00000370298.4	metal response element binding transcription factor 2	653	1	1	0	0	0	0	0	0	1	cfa-miR-208b	-0.27	-0.39	< 0.1	2011
HNRNPC	ENST00000336053.6	heterogeneous nuclear ribonucleoprotein C (C1/C2)	1103	1	0	0	1	0	0	0	0	1	cfa-miR-208a	-0.27	-0.27	0.4	2007, 2011
SOS2	ENST00000216373.5	son of sevenless homolog 2 (Drosophila)	70	1	0	0	1	1	0	0	1	0	cfa-miR-208b	-0.26	-0.44	0.64	2011
SOX4	ENST00000244745.1	SRY (sex determining region Y)-box 4	2736	1	0	0	1	1	0	0	1	2	cfa-miR-208b	-0.26	-0.38	0.4	2007
FAM199X	ENST00000493442.1	family with sequence similarity 199, X-linked	856	1	0	0	1	1	0	1	0	3	cfa-miR-208b	-0.26	-0.36	0.4	2011
IRX5	ENST00000394636.4	iroquois homeobox 5	82	1	0	0	1	0	0	0	0	0	cfa-miR-208b	-0.26	-0.26	0.4
HOXD10	ENST00000249501.4	homeobox D10	182	1	0	0	1	0	0	0	0	0	cfa-miR-208a	-0.26	-0.26	0.4
PACS2	ENST00000447393.1	phosphofurin acidic cluster sorting protein 2	234	1	0	0	1	0	0	0	0	0	cfa-miR-208b	-0.26	-0.26	0.4	2011
CHSY3	ENST00000305031.4	chondroitin sulfate synthase 3	221	1	0	0	1	0	0	0	0	0	cfa-miR-208b	-0.26	-0.26	0.4	2007
RAB21	ENST00000261263.3	RAB21, member RAS oncogene family	1823	1	0	0	1	0	0	0	0	0	cfa-miR-208b	-0.25	-0.26	0.4
GATA4	ENST00000335135.4	GATA binding protein 4	5	1	0	0	1	0	0	0	0	0	cfa-miR-208b	-0.25	-0.25	0.4	2007, 2011
CCRN4L	ENST00000280614.2	CCR4 carbon catabolite repression 4-like (S. cerevisiae)	101	1	0	0	1	0	0	0	0	0	cfa-miR-208a	-0.25	-0.25	0.4	2007, 2011
AMOT	ENST00000304758.1	angiomotin	515	1	0	0	1	1	0	0	1	0	cfa-miR-208b	-0.25	-0.26	0.64	2011
FOXG1	ENST00000382535.3	forkhead box G1	40	1	0	0	1	0	0	0	0	0	cfa-miR-208a	-0.25	-0.25	0.4	2007
EEF1A1	ENST00000316292.9	eukaryotic translation elongation factor 1 alpha 1	129	1	0	0	1	0	0	0	0	0	cfa-miR-208b	-0.24	-0.24	0.4	2011
EYA4	ENST00000367895.5	eyes absent homolog 4 (Drosophila)	242	1	0	0	1	0	0	0	0	1	cfa-miR-208a	-0.24	-0.24	0.4	2007, 2011
PPP6C	ENST00000373547.4	protein phosphatase 6, catalytic subunit	346	1	0	0	1	1	1	0	0	0	cfa-miR-208b	-0.24	-0.49	0.4	2007
ABI1	ENST00000376170.4	abl-interactor 1	317	1	0	0	1	0	0	0	0	1	cfa-miR-208a	-0.24	-0.24	0.4
FNIP1	ENST00000307968.7	folliculin interacting protein 1	32	1	0	0	1	0	0	0	0	1	cfa-miR-208a	-0.24	-0.24	0.4	2007, 2011
SLC35A4	ENST00000323146.3	solute carrier family 35, member A4	334	1	0	0	1	1	0	0	1	0	cfa-miR-208a	-0.24	-0.41	0.4	2011
DPYSL2	ENST00000311151.5	dihydropyrimidinase-like 2	3087	1	0	0	1	0	0	0	0	0	cfa-miR-208a	-0.24	-0.25	0.4	2011
REEP1	ENST00000165698.5	receptor accessory protein 1	49	2	0	0	2	0	0	0	0	0	cfa-miR-208a	-0.23	-0.46	0.64	2007, 2011
SHCBP1	ENST00000303383.3	SHC SH2-domain binding protein 1	59	1	0	0	1	1	0	0	1	0	cfa-miR-208a	-0.23	-0.44	0.4	2007
DGCR8	ENST00000383024.2	DGCR8 microprocessor complex subunit	1018	1	0	0	1	0	0	0	0	0	cfa-miR-208a	-0.23	-0.23	0.4	2007
OSBP	ENST00000263847.1	oxysterol binding protein	101	1	0	0	1	0	0	0	0	0	cfa-miR-208b	-0.23	-0.23	0.4	2011
LETMD1	ENST00000380123.2	LETM1 domain containing 1	1619	1	0	0	1	0	0	0	0	0	cfa-miR-208b	-0.23	-0.23	0.4	2011
NRIP1	ENST00000400199.1	nuclear receptor interacting protein 1	342	1	0	0	1	1	0	0	1	1	cfa-miR-208a	-0.22	-0.24	0.64	2007, 2011
CDCA4	ENST00000336219.3	cell division cycle associated 4	194	1	0	0	1	0	0	0	0	0	cfa-miR-208a	-0.22	-0.28	0.4	2007, 2011
CNKSR2	ENST00000379510.3	connector enhancer of kinase suppressor of Ras 2	85	1	1	0	0	0	0	0	0	0	cfa-miR-208b	-0.22	-0.25	< 0.1
CELF2	ENST00000315874.4	CUGBP, Elav-like family member 2	56	1	0	0	1	1	0	0	1	2	cfa-miR-208b	-0.22	-0.27	0.64	2007
ELAVL4	ENST00000371824.1	ELAV like neuron-specific RNA binding protein 4	5	1	0	0	1	0	0	0	0	1	cfa-miR-208b	-0.22	-0.22	0.4
RIMS1	ENST00000348717.5	regulating synaptic membrane exocytosis 1	45	1	0	0	1	1	0	0	1	2	cfa-miR-208a	-0.22	-0.32	0.64	2007, 2011
GABRA1	ENST00000428797.2	gamma-aminobutyric acid (GABA) A receptor, alpha 1	5	1	0	0	1	0	0	0	0	0	cfa-miR-208a	-0.22	-0.22	0.4	2011
EIF3J	ENST00000261868.5	eukaryotic translation initiation factor 3, subunit J	1646	1	0	0	1	0	0	0	0	0	cfa-miR-208a	-0.22	-0.22	0.4	2007
TESK2	ENST00000372084.1	testis-specific kinase 2	11	1	0	0	1	0	0	0	0	0	cfa-miR-208a	-0.22	-0.22	0.4	2007, 2011
MYCBP	ENST00000397572.2	MYC binding protein	85	1	0	0	1	0	0	0	0	1	cfa-miR-208b	-0.22	-0.26	0.4	2007, 2011
EIF4A2	ENST00000323963.5	eukaryotic translation initiation factor 4A2	304	1	0	0	1	0	0	0	0	0	cfa-miR-208a	-0.21	-0.28	0.4	2007
RYBP	ENST00000477973.2	RING1 and YY1 binding protein	342	1	0	0	1	0	0	0	0	1	cfa-miR-208a	-0.21	-0.23	0.4	2007
FOXP2	ENST00000408937.3	forkhead box P2	169	1	0	0	1	0	0	0	0	1	cfa-miR-208a	-0.21	-0.23	0.4	2011
DDX3Y	ENST00000336079.3	DEAD (Asp-Glu-Ala-Asp) box helicase 3, Y-linked	5	1	0	0	1	0	0	0	0	0	cfa-miR-208a	-0.21	-0.21	0.4
ZIC3	ENST00000287538.5	Zic family member 3	9	1	0	0	1	0	0	0	0	1	cfa-miR-208b	-0.21	-0.21	0.4
JHDM1D	ENST00000397560.2	jumonji C domain containing histone demethylase 1 homolog D (S. cerevisiae)	470	1	0	0	1	1	0	0	1	1	cfa-miR-208a	-0.21	-0.22	0.64	2011
SYAP1	ENST00000380155.3	synapse associated protein 1	2689	1	0	0	1	1	0	0	1	0	cfa-miR-208a	-0.21	-0.37	0.4	2011
SOX5	ENST00000546136.1	SRY (sex determining region Y)-box 5	43	1	0	0	1	0	0	0	0	2	cfa-miR-208a	-0.21	-0.21	0.4	2011
COLQ	ENST00000383785.2	collagen-like tail subunit (single strand of homotrimer) of asymmetric acetylcholinesterase	8	1	0	0	1	0	0	0	0	1	cfa-miR-208b	-0.21	-0.21	0.4	2007, 2011
LRCH2	ENST00000317135.8	leucine-rich repeats and calponin homology (CH) domain containing 2	52	1	0	0	1	0	0	0	0	1	cfa-miR-208b	-0.2	-0.2	0.4	2007, 2011
ANKS1B	ENST00000546960.1	ankyrin repeat and sterile alpha motif domain containing 1B	21	1	0	0	1	0	0	0	0	0	cfa-miR-208a	-0.2	-0.2	0.4	2007
TCF12	ENST00000267811.5	transcription factor 12	101	1	0	0	1	1	0	0	1	1	cfa-miR-208b	-0.2	-0.42	0.4	2007, 2011
SHISA6	ENST00000441885.3	shisa family member 6	5	1	0	0	1	0	0	0	0	1	cfa-miR-208b	-0.2	-0.2	0.4	2011
EIF4E3	ENST00000425534.3	eukaryotic translation initiation factor 4E family member 3	475	1	0	0	1	0	0	0	0	1	cfa-miR-208a	-0.2	-0.2	0.4	2007, 2011
TSPAN12	ENST00000222747.3	tetraspanin 12	554	1	0	0	1	0	0	0	0	0	cfa-miR-208a	-0.2	-0.2	0.4	2007, 2011
ANKRD13C	ENST00000370944.4	ankyrin repeat domain 13C	369	1	0	0	1	0	0	0	0	0	cfa-miR-208a	-0.2	-0.21	0.4	2007, 2011
PIP5K1C	ENST00000335312.3	phosphatidylinositol-4-phosphate 5-kinase, type I, gamma	13	1	0	0	1	0	0	0	0	0	cfa-miR-208b	-0.2	-0.2	0.4	2011
TACC1	ENST00000330691.6	transforming, acidic coiled-coil containing protein 1	186	1	0	0	1	1	0	0	1	1	cfa-miR-208a	-0.19	-0.39	0.64	2011
PTPN4	ENST00000263708.2	protein tyrosine phosphatase, non-receptor type 4 (megakaryocyte)	215	1	0	0	1	3	0	0	3	1	cfa-miR-208a	-0.19	-0.36	0.64
RNF145	ENST00000274542.2	ring finger protein 145	12145	1	0	0	1	0	0	0	0	0	cfa-miR-208a	-0.19	-0.19	0.4	2007, 2011
FEM1C	ENST00000274457.3	fem-1 homolog c (C. elegans)	222	1	0	0	1	0	0	0	0	1	cfa-miR-208b	-0.19	-0.2	0.4	2011
AHCYL1	ENST00000369799.5	adenosylhomocysteinase-like 1	1279	1	0	0	1	0	0	0	0	1	cfa-miR-208b	-0.19	-0.19	0.4	2011
SECISBP2L	ENST00000559471.1	SECIS binding protein 2-like	161	1	0	0	1	0	0	0	0	1	cfa-miR-208a	-0.19	-0.22	0.4	2007, 2011
SCN4A	ENST00000578147.1	sodium channel, voltage-gated, type IV, alpha subunit	5	1	0	0	1	1	0	0	1	0	cfa-miR-208b	-0.19	-0.19	0.64	2011
GLYR1	ENST00000436648.5	glyoxylate reductase 1 homolog (Arabidopsis)	31	1	0	0	1	0	0	0	0	1	cfa-miR-208b	-0.19	-0.19	0.4	2007, 2011
ZSWIM6	ENST00000252744.5	zinc finger, SWIM-type containing 6	933	1	0	0	1	0	0	0	0	0	cfa-miR-208b	-0.19	-0.19	0.4	2011
SIX1	ENST00000247182.6	SIX homeobox 1	1264	1	0	0	1	0	0	0	0	0	cfa-miR-208a	-0.19	-0.19	0.4	2011
ARID2	ENST00000457135.1	AT rich interactive domain 2 (ARID, RFX-like)	891	1	0	0	1	0	0	0	0	0	cfa-miR-208a	-0.18	-0.18	0.4	2007, 2011
ASB7	ENST00000332783.7	ankyrin repeat and SOCS box containing 7	95	1	0	0	1	0	0	0	0	0	cfa-miR-208b	-0.18	-0.18	0.4	2007, 2011
PPP3CB	ENST00000360663.5	protein phosphatase 3, catalytic subunit, beta isozyme	105	1	0	0	1	0	0	0	0	1	cfa-miR-208a	-0.18	-0.22	0.4	2007, 2011
KPNA3	ENST00000261667.3	karyopherin alpha 3 (importin alpha 4)	104	1	0	0	1	0	0	0	0	0	cfa-miR-208a	-0.17	-0.22	0.4	2007, 2011
TSHZ2	ENST00000371497.5	teashirt zinc finger homeobox 2	351	1	0	0	1	0	0	0	0	0	cfa-miR-208a	-0.17	-0.17	0.4	2011
CDH2	ENST00000269141.3	cadherin 2, type 1, N-cadherin (neuronal)	1230	1	0	0	1	0	0	0	0	1	cfa-miR-208a	-0.17	-0.2	0.4	2007, 2011
ARID5B	ENST00000279873.7	AT rich interactive domain 5B (MRF1-like)	397	1	0	0	1	0	0	0	0	0	cfa-miR-208a	-0.17	-0.17	0.4	2007, 2011
KCNN3	ENST00000271915.4	potassium intermediate/small conductance calcium-activated channel, subfamily N, member 3	5	1	0	0	1	1	0	0	1	0	cfa-miR-208b	-0.17	-0.17	0.4	2007, 2011
IL1RAPL1	ENST00000378993.1	interleukin 1 receptor accessory protein-like 1	5	1	0	0	1	0	0	0	0	0	cfa-miR-208b	-0.17	-0.17	0.4	2007
SNX2	ENST00000379516.2	sorting nexin 2	397	1	0	0	1	0	0	0	0	1	cfa-miR-208b	-0.17	-0.22	0.4	2007
GPBP1	ENST00000424459.3	GC-rich promoter binding protein 1	732	2	0	0	2	1	0	0	1	1	cfa-miR-208a	-0.17	-0.5	0.64	2011
ELAVL2	ENST00000380110.4	ELAV like neuron-specific RNA binding protein 2	78	1	0	0	1	0	0	0	0	0	cfa-miR-208b	-0.17	-0.18	0.4	2007
LRRC8A	ENST00000372600.4	leucine rich repeat containing 8 family, member A	71	1	0	0	1	0	0	0	0	0	cfa-miR-208a	-0.17	-0.17	0.4	2011
SRPK2	ENST00000393651.3	SRSF protein kinase 2	381	1	0	0	1	0	0	0	0	0	cfa-miR-208a	-0.17	-0.21	0.4	2007
MAPK6	ENST00000261845.5	mitogen-activated protein kinase 6	24	1	0	0	1	0	0	0	0	0	cfa-miR-208a	-0.17	-0.22	0.4	2007
POGZ	ENST00000392723.1	pogo transposable element with ZNF domain	170	1	0	0	1	0	0	0	0	0	cfa-miR-208a	-0.16	-0.18	0.4	2007, 2011
FAM110B	ENST00000361488.3	family with sequence similarity 110, member B	60	1	0	0	1	0	0	0	0	0	cfa-miR-208b	-0.16	-0.23	0.4	2007, 2011
KLF7	ENST00000309446.6	Kruppel-like factor 7 (ubiquitous)	737	1	0	0	1	0	0	0	0	1	cfa-miR-208a	-0.16	-0.16	0.4
LCOR	ENST00000371103.3	ligand dependent nuclear receptor corepressor	94	2	0	0	2	0	0	0	0	1	cfa-miR-208a	-0.16	-0.21	0.64	2011
SLC41A1	ENST00000367137.3	solute carrier family 41 (magnesium transporter), member 1	300	1	0	0	1	0	0	0	0	0	cfa-miR-208a	-0.16	-0.16	0.4	2011
RFX7	ENST00000423270.1	regulatory factor X, 7	1049	1	0	0	1	1	0	0	1	3	cfa-miR-208b	-0.16	-0.33	0.4	2007, 2011
SATB1	ENST00000338745.6	SATB homeobox 1	312	1	0	0	1	0	0	0	0	0	cfa-miR-208a	-0.16	-0.18	0.4	2007, 2011
UBN2	ENST00000473989.3	ubinuclein 2	238	1	0	0	1	1	0	0	1	0	cfa-miR-208a	-0.16	-0.2	0.4	2011
CREBZF	ENST00000398294.2	CREB/ATF bZIP transcription factor	1115	1	0	0	1	1	0	0	1	3	cfa-miR-208b	-0.15	-0.36	0.4	2011
MTMR3	ENST00000333027.3	myotubularin related protein 3	123	1	0	0	1	0	0	0	0	0	cfa-miR-208b	-0.15	-0.16	0.4	2007, 2011
CDK14	ENST00000380050.3	cyclin-dependent kinase 14	226	1	0	0	1	0	0	0	0	0	cfa-miR-208a	-0.15	-0.16	0.4	2007, 2011
VCPIP1	ENST00000310421.4	valosin containing protein (p97)/p47 complex interacting protein 1	228	1	0	0	1	0	0	0	0	0	cfa-miR-208a	-0.15	-0.17	0.4	2007, 2011
H3F3B	ENST00000591890.1	H3 histone, family 3B (H3.3B)	336	1	0	0	1	0	0	0	0	0	cfa-miR-208a	-0.15	-0.18	0.4	2011
SCRN1	ENST00000242059.5	secernin 1	29	1	0	0	1	0	0	0	0	3	cfa-miR-208b	-0.15	-0.2	0.4	2007, 2011
RAD51L3-RFFL	ENST00000593039.1	Uncharacterized protein	670	1	0	0	1	0	0	0	0	1	cfa-miR-208b	-0.14	-0.21	0.4
NOVA1	ENST00000465357.2	neuro-oncological ventral antigen 1	5	1	0	0	1	0	0	0	0	1	cfa-miR-208b	-0.14	-0.14	0.4	2007, 2011
FNDC3A	ENST00000492622.2	fibronectin type III domain containing 3A	122	1	0	0	1	0	0	0	0	0	cfa-miR-208b	-0.14	-0.2	0.4	2007, 2011
BNC2	ENST00000380672.4	basonuclin 2	770	1	0	0	1	1	1	0	0	0	cfa-miR-208a	-0.14	-0.17	0.4	2011
C1D	ENST00000355848.3	C1D nuclear receptor corepressor	12	1	0	0	1	0	0	0	0	0	cfa-miR-208a	-0.13	-0.2	0.4
EPHA3	ENST00000336596.2	EPH receptor A3	100	1	0	0	1	0	0	0	0	0	cfa-miR-208b	-0.13	-0.13	0.4	2011
GJA9	ENST00000454994.2	gap junction protein, alpha 9, 59kDa	85	1	0	0	1	0	0	0	0	1	cfa-miR-208b	-0.13	-0.17	0.4
INSR	ENST00000341500.5	insulin receptor	577	1	0	0	1	0	0	0	0	0	cfa-miR-208b	-0.13	-0.14	0.4
RFFL	ENST00000315249.7	ring finger and FYVE-like domain containing E3 ubiquitin protein ligase	670	1	0	0	1	0	0	0	0	1	cfa-miR-208b	-0.13	-0.17	0.4
BCL11B	ENST00000357195.3	B-cell CLL/lymphoma 11B (zinc finger protein)	73	1	0	0	1	1	0	0	1	0	cfa-miR-208a	-0.13	-0.13	0.4	2007, 2011
FAT1	ENST00000441802.2	FAT atypical cadherin 1	39	1	0	0	1	0	0	0	0	0	cfa-miR-208b	-0.13	-0.16	0.4
MINOS1	ENST00000322753.6	mitochondrial inner membrane organizing system 1	287	1	0	0	1	0	0	0	0	0	cfa-miR-208a	-0.12	-0.15	0.4	2007, 2011
PTBP2	ENST00000609116.1	polypyrimidine tract binding protein 2	70	1	0	0	1	1	0	0	1	2	cfa-miR-208b	-0.12	-0.21	0.4	2007, 2011
AGO2	ENST00000220592.5	argonaute RISC catalytic component 2	350	1	0	0	1	0	0	0	0	3	cfa-miR-208b	-0.12	-1.14	0.4
ATRN	ENST00000262919.5	attractin	39	1	0	0	1	0	0	0	0	0	cfa-miR-208a	-0.12	-0.12	0.4	2011
NAV2	ENST00000360655.4	neuron navigator 2	337	1	0	0	1	0	0	0	0	0	cfa-miR-208b	-0.11	-0.15	0.4	2007, 2011
CDC6	ENST00000209728.4	cell division cycle 6	772	1	0	0	1	0	0	0	0	2	cfa-miR-208a	-0.11	-0.27	0.4
MAP3K2	ENST00000409947.1	mitogen-activated protein kinase kinase kinase 2	187	1	0	0	1	0	0	0	0	2	cfa-miR-208b	-0.11	-0.12	0.4	2011
FZD4	ENST00000531380.1	frizzled family receptor 4	5	1	0	0	1	0	0	0	0	0	cfa-miR-208b	-0.11	-0.11	0.4	2007, 2011
VKORC1L1	ENST00000360768.3	vitamin K epoxide reductase complex, subunit 1-like 1	2291	1	0	0	1	0	0	0	0	2	cfa-miR-208b	-0.11	-0.23	0.4
LRP6	ENST00000261349.4	low density lipoprotein receptor-related protein 6	157	1	0	0	1	0	0	0	0	0	cfa-miR-208b	-0.1	-0.15	0.4	2011
TRIM67	ENST00000444294.3	tripartite motif containing 67	41	1	0	0	1	0	0	0	0	1	cfa-miR-208a	-0.1	-0.18	0.4	2011
RBMS3	ENST00000396583.3	RNA binding motif, single stranded interacting protein 3	56	1	0	0	1	0	0	0	0	3	cfa-miR-208b	-0.1	-0.17	0.4	2011
AGO3	ENST00000373191.4	argonaute RISC catalytic component 3	198	1	0	0	1	1	0	0	1	2	cfa-miR-208a	-0.1	-0.27	0.64
COL4A3	ENST00000396578.3	collagen, type IV, alpha 3 (Goodpasture antigen)	286	1	0	0	1	0	0	0	0	1	cfa-miR-208a	-0.1	-0.12	0.4	2011
SOX6	ENST00000316399.6	SRY (sex determining region Y)-box 6	22	2	0	0	2	0	0	0	0	6	cfa-miR-208b	-0.1	-0.28	0.64	2011
SRCIN1	ENST00000264659.7	SRC kinase signaling inhibitor 1	5	1	0	0	1	0	0	0	0	0	cfa-miR-208a	-0.1	-0.1	0.4	2011
PDE10A	ENST00000366882.1	phosphodiesterase 10A	371	1	0	0	1	0	0	0	0	1	cfa-miR-208a	-0.09	-0.14	0.4	2011
CDH4	ENST00000360469.5	cadherin 4, type 1, R-cadherin (retinal)	33	1	0	0	1	0	0	0	0	0	cfa-miR-208a	-0.09	-0.09	0.4	2011
TLE4	ENST00000376544.3	transducin-like enhancer of split 4 (E(sp1) homolog, Drosophila)	369	1	0	0	1	0	0	0	0	1	cfa-miR-208b	-0.09	-0.19	0.4	2007
THRA	ENST00000450525.2	thyroid hormone receptor, alpha	547	1	0	0	1	0	0	0	0	0	cfa-miR-208a	-0.09	-0.09	0.4
SLC24A2	ENST00000341998.2	solute carrier family 24 (sodium/potassium/calcium exchanger), member 2	5	1	0	0	1	0	0	0	0	0	cfa-miR-208a	-0.08	-0.08	0.4	2011
ZDHHC2	ENST00000262096.8	zinc finger, DHHC-type containing 2	171	1	0	0	1	0	0	0	0	0	cfa-miR-208a	-0.08	-0.14	0.4
GXYLT1	ENST00000398675.3	glucoside xylosyltransferase 1	126	1	0	0	1	0	0	0	0	0	cfa-miR-208a	-0.08	-0.21	0.4	2011
TBC1D22B	ENST00000373491.3	TBC1 domain family, member 22B	127	1	0	0	1	0	0	0	0	0	cfa-miR-208a	-0.08	-0.08	0.4	2007, 2011
RNF152	ENST00000312828.3	ring finger protein 152	57	1	0	0	1	0	0	0	0	3	cfa-miR-208b	-0.08	-0.16	0.4
FBXO42	ENST00000375592.3	F-box protein 42	854	1	0	0	1	1	0	0	1	0	cfa-miR-208b	-0.08	-0.32	0.64
RANBP9	ENST00000011619.3	RAN binding protein 9	885	1	0	0	1	0	0	0	0	0	cfa-miR-208a	-0.07	-0.28	0.4	2007, 2011
MTDH	ENST00000336273.3	metadherin	5192	1	0	0	1	0	0	0	0	1	cfa-miR-208a	-0.07	-0.13	0.4	2011
PURB	ENST00000395699.2	purine-rich element binding protein B	497	1	0	0	1	1	0	0	1	1	cfa-miR-208b	-0.07	-0.16	0.4	2007, 2011
XKR4	ENST00000327381.6	XK, Kell blood group complex subunit-related family, member 4	5	1	0	0	1	1	0	0	1	0	cfa-miR-208b	-0.07	-0.07	0.63	2007
CDC27	ENST00000066544.3	cell division cycle 27	438	1	0	0	1	0	0	0	0	1	cfa-miR-208a	-0.07	-0.19	0.4	2011
ANKRD40	ENST00000285243.6	ankyrin repeat domain 40	409	1	0	0	1	1	0	0	1	0	cfa-miR-208a	-0.06	-0.33	0.64	2011
SP3	ENST00000310015.6	Sp3 transcription factor	285	1	0	1	0	1	0	0	1	1	cfa-miR-208a	-0.06	-0.24	0.12	2007, 2011
CCDC71L	ENST00000523505.1	coiled-coil domain containing 71-like	410	1	0	0	1	0	0	0	0	0	cfa-miR-208b	-0.06	-0.18	0.4	2011
RAB11FIP4	ENST00000325874.8	RAB11 family interacting protein 4 (class II)	169	1	0	0	1	0	0	0	0	2	cfa-miR-208a	-0.06	-0.14	0.4
DDX3X	ENST00000399959.2	DEAD (Asp-Glu-Ala-Asp) box helicase 3, X-linked	965	1	0	0	1	0	0	0	0	1	cfa-miR-208a	-0.05	-0.22	0.4	2011
EML4	ENST00000318522.5	echinoderm microtubule associated protein like 4	62	1	0	0	1	0	0	0	0	0	cfa-miR-208a	-0.05	-0.14	0.4	2007, 2011
HP1BP3	ENST00000312239.5	heterochromatin protein 1, binding protein 3	1886	1	0	0	1	0	0	0	0	0	cfa-miR-208a	-0.05	-0.25	0.4	2007, 2011
STXBP6	ENST00000396700.1	syntaxin binding protein 6 (amisyn)	40	1	0	0	1	0	0	0	0	2	cfa-miR-208a	-0.05	-0.17	0.4
HOOK3	ENST00000307602.4	hook microtubule-tethering protein 3	403	1	0	0	1	2	0	0	2	1	cfa-miR-208b	-0.05	-0.21	0.62	2011
USP24	ENST00000294383.6	ubiquitin specific peptidase 24	306	1	0	0	1	0	0	0	0	0	cfa-miR-208b	-0.05	-0.14	0.4	2011
NLK	ENST00000407008.3	nemo-like kinase	61	1	1	0	0	0	0	0	0	0	cfa-miR-208b	-0.04	-0.33	< 0.1	2007, 2011
KLHL15	ENST00000328046.8	kelch-like family member 15	42	1	0	0	1	0	0	0	0	0	cfa-miR-208a	-0.04	-0.19	0.4
PTPDC1	ENST00000375360.3	protein tyrosine phosphatase domain containing 1	46	1	0	0	1	0	0	0	0	0	cfa-miR-208a	-0.04	-0.2	0.4	2007, 2011
CFL2	ENST00000341223.3	cofilin 2 (muscle)	902	1	0	0	1	0	0	0	0	0	cfa-miR-208b	-0.04	-0.18	0.4
MMP16	ENST00000286614.6	matrix metallopeptidase 16 (membrane-inserted)	12	1	0	0	1	0	0	0	0	3	cfa-miR-208a	-0.04	-0.07	0.4
KCTD16	ENST00000507359.3	potassium channel tetramerization domain containing 16	36	1	0	0	1	2	0	0	2	2	cfa-miR-208b	-0.03	-0.2	0.64
ZNF516	ENST00000443185.2	zinc finger protein 516	311	1	1	0	0	0	0	0	0	0	cfa-miR-208a	-0.03	-0.03	< 0.1	2011
HNRNPA2B1	ENST00000354667.4	heterogeneous nuclear ribonucleoprotein A2/B1	25319	1	0	0	1	0	0	0	0	0	cfa-miR-208a	-0.02	-0.13	0.4
EIF5	ENST00000216554.3	eukaryotic translation initiation factor 5	970	1	0	0	1	0	0	0	0	1	cfa-miR-208b	-0.02	-0.19	0.4	2011
WDR41	ENST00000296679.4	WD repeat domain 41	313	1	0	0	1	0	0	0	0	0	cfa-miR-208b	-0.02	-0.16	0.4
DYRK2	ENST00000344096.3	dual-specificity tyrosine-(Y)-phosphorylation regulated kinase 2	1091	1	0	0	1	0	0	0	0	1	cfa-miR-208b	-0.02	-0.12	0.4	2011
C6orf120	ENST00000332290.2	chromosome 6 open reading frame 120	1415	1	0	0	1	0	0	0	0	0	cfa-miR-208b	-0.02	-0.07	ORF	2007
HDAC4	ENST00000345617.3	histone deacetylase 4	48	1	0	1	0	0	0	0	0	0	cfa-miR-208a	-0.01	-0.02	0.12	2011
HIC2	ENST00000407464.2	hypermethylated in cancer 2	28	1	0	0	1	0	0	0	0	2	cfa-miR-208a	-0.01	-0.08	0.4	2007, 2011
CHD9	ENST00000566029.1	chromodomain helicase DNA binding protein 9	447	1	1	0	0	0	0	0	0	2	cfa-miR-208b	-0.01	-0.07	< 0.1	2007, 2011
USP47	ENST00000339865.5	ubiquitin specific peptidase 47	665	1	1	0	0	0	0	0	0	0	cfa-miR-208b	-0.01	-0.08	< 0.1	2011
RAB3C	ENST00000282878.4	RAB3C, member RAS oncogene family	242	1	0	0	1	1	0	0	1	0	cfa-miR-208b	-0.01	-0.19	0.4
TMBIM6	ENST00000423828.1	transmembrane BAX inhibitor motif containing 6	4043	1	0	0	1	0	0	0	0	0	cfa-miR-208b	-0.01	-0.26	0.4	2011
SP9	ENST00000394967.2	Sp9 transcription factor	79	1	0	1	0	0	0	0	0	1	cfa-miR-208b	-0.01	-0.11	0.12
TRIM13	ENST00000378182.3	tripartite motif containing 13	139	1	0	0	1	0	0	0	0	0	cfa-miR-208b	-0.01	-0.16	0.4	2011
DLD	ENST00000205402.5	dihydrolipoamide dehydrogenase	1623	1	0	0	1	1	0	0	1	1	cfa-miR-208b	-0.01	-0.38	0.4	2011
HOXD9	ENST00000249499.6	homeobox D9	78	1	0	0	1	0	0	0	0	0	cfa-miR-208a	-0.01	-0.09	0.4
EMC7	ENST00000256545.4	ER membrane protein complex subunit 7	672	1	0	0	1	0	0	0	0	1	cfa-miR-208b	-0.01	-0.29	0.4
SLC45A4	ENST00000519067.1	solute carrier family 45, member 4	418	1	0	0	1	0	0	0	0	0	cfa-miR-208b	-0.01	-0.1	0.4
PPM1D	ENST00000305921.3	protein phosphatase, Mg2+/Mn2+ dependent, 1D	896	1	0	0	1	0	0	0	0	0	cfa-miR-208a	-0.01	-0.15	0.4	2011
BTG1	ENST00000256015.3	B-cell translocation gene 1, anti-proliferative	1677	1	0	0	1	0	0	0	0	0	cfa-miR-208a	0	-0.17	0.4	2011
YBX1	ENST00000321358.7	Y box binding protein 1	4740	1	0	0	1	0	0	0	0	0	cfa-miR-208a	0	-0.23	0.4	2007
ATG7	ENST00000354449.3	autophagy related 7	1467	1	0	0	1	0	0	0	0	0	cfa-miR-208a	0	-0.11	0.4	2011
ARGLU1	ENST00000400198.3	arginine and glutamate rich 1	9450	1	0	0	1	0	0	0	0	0	cfa-miR-208a	0	-0.2	0.4	2007, 2011
CRP	ENST00000255030.5	C-reactive protein, pentraxin-related	5	1	0	0	1	0	0	0	0	1	cfa-miR-208a	0	-0.17	0.4
SH3BP5	ENST00000383791.3	SH3-domain binding protein 5 (BTK-associated)	4289	1	0	0	1	0	0	0	0	1	cfa-miR-208a	0	-0.22	0.4
CNTNAP5	ENST00000431078.1	contactin associated protein-like 5	5	1	0	0	1	0	0	0	0	2	cfa-miR-208b	0	-0.1	0.4
