# Supplementary material for: MiR-208b Regulates Rabbit Preadipocyte Proliferation and Differentiation
Source: Genes (Basel). 2021 Jun 9;12(6):890. doi: 10.3390/genes12060890 (PMC8228405; doi:10.3390/genes12060890)
Supplement: Supplementary file 1 [file genes-12-00890-s001.zip › Table S2.xlsx]

## Sheet: Sheet1
	Category	Term	Count	%	PValue	Genes	List Total	Pop Hits	Pop Total	Fold Enrichment	Bonferroni	Benjamini	FDR
CC	GOTERM_CC_DIRECT	GO:0005654~nucleoplasm	28	13.7931	0.000543905	DYRK2, MTMR3, SYAP1, TESK2, ETS1, UBN2, CDC27, POGZ, OSBP, GPBP1, DGCR8, FEM1C, SOX6, ARID2, ARGLU1, SOX4, SRPK2, MAP3K2, CDC6, NAV2, RYBP, HNRNPA2B1, SP3, PDCD4, HOXD3, OSBPL1A, DLD, GLYR1	152	1149	12532	2.00916	0.0823694	0.0859369	0.0859369
	GOTERM_CC_DIRECT	GO:0005737~cytoplasm	35	17.2414	0.0124472	DYRK2, BTG1, MTMR3, EIF4E3, BNC2, CHD9, CELF2, STC1, VCPIP1, ZIC3, CDC27, POGZ, E2F1, DGCR8, FEM1C, KCNN3, MAPK6, FNIP1, KPNA3, ATG7, DCAF12, TRIM67, SRPK2, MAP3K2, USP47, TCF12, RANBP9, SRCIN1, EEF1A1, EIF5, PRKAR1A, HNRNPA2B1, MTF2, TACC1, PTPN4	152	1926	12532	1.49826	0.861792	0.697966	0.697966
	GOTERM_CC_DIRECT	GO:0005634~nucleus	31	15.2709	0.0132525	CREBZF, DDX3X, BTG1, THRA, BNC2, CHD9, CELF2, HP1BP3, STC1, GATA4, NLK, HOXD10, ETS1, ZIC3, UBN2, MAPK6, KPNA3, TLE4, H3F3B, IRX5, EBF1, ARID5B, RANBP9, FOXP2, EEF1A1, HIC2, AGO2, ZNF516, FAT1, CDK14, HOXD9	152	1652	12532	1.54714	0.878507	0.697966	0.697966
	GOTERM_CC_DIRECT	GO:0055038~recycling endosome membrane	3	1.47783	0.0260717	ZDHHC2, RAB11FIP4, RAB11A	152	21	12532	11.7782	0.984609	1	1
	GOTERM_CC_DIRECT	GO:1990851~Wnt-Frizzled-LRP5/6 complex	2	0.985222	0.0357165	FZD8, LRP6	152	3	12532	54.9649	0.996806	1	1
	GOTERM_CC_DIRECT	GO:0030139~endocytic vesicle	3	1.47783	0.0534095	KIF5B, RAB11FIP4, AMOT	152	31	12532	7.97878	0.999829	1	1
	GOTERM_CC_DIRECT	GO:0048471~perinuclear region of cytoplasm	8	3.94089	0.0578922	ANKRD13C, EIF4A2, RAB3C, OSBP, FAT1, RAB11FIP4, RAB11A, MTDH	152	286	12532	2.30622	0.999919	1	1
	GOTERM_CC_DIRECT	GO:0035068~micro-ribonucleoprotein complex	2	0.985222	0.0588205	AGO3, AGO2	152	5	12532	32.9789	0.999931	1	1
	GOTERM_CC_DIRECT	GO:0070578~RISC-loading complex	2	0.985222	0.0588205	AGO3, AGO2	152	5	12532	32.9789	0.999931	1	1
	GOTERM_CC_DIRECT	GO:0005852~eukaryotic translation initiation factor 3 complex	2	0.985222	0.0813745	DDX3X, EIF3J	152	7	12532	23.5564	0.999999	1	1
	GOTERM_CC_DIRECT	GO:0005789~endoplasmic reticulum membrane	6	2.95567	0.0868631	REEP1, OSBP, TRIM13, CISD2, TMBIM6, MTDH	152	195	12532	2.53684	0.999999	1	1
	GOTERM_CC_DIRECT	GO:0030529~intracellular ribonucleoprotein complex	3	1.47783	0.0872046	DYRK2, AGO2, YBX1	152	41	12532	6.03273	0.999999	1	1
BP	GOTERM_BP_DIRECT	GO:0045944~positive regulation of transcription from RNA polymerase II promoter	16	7.88177	0.0006257	DDX3X, THRA, FZD8, GATA4, ETS1, HOXD10, LRP6, PPP3CB, MED13, MTF2, AGO2, NRIP1, SP3, E2F1, SOX6, HOXD9	140	414	9991	2.75804	0.328385	0.397945	0.397319
	GOTERM_BP_DIRECT	GO:0006355~regulation of transcription, DNA-templated	12	5.91133	0.00138497	TLE4, LIN28B, MYCBP, IRX5, RFX7, AGO2, HP1BP3, EYA4, EBF1, YBX1, ARID2, NLK	140	271	9991	3.16004	0.585818	0.425304	0.424635
	GOTERM_BP_DIRECT	GO:0048701~embryonic cranial skeleton morphogenesis	4	1.97044	0.00216893	MMP16, IRX5, SIX1, TGFBR1	140	19	9991	15.0241	0.748658	0.425304	0.424635
	GOTERM_BP_DIRECT	GO:0010501~RNA secondary structure unwinding	3	1.47783	0.00277894	DDX3X, AGO3, AGO2	140	6	9991	35.6821	0.829645	0.425304	0.424635
	GOTERM_BP_DIRECT	GO:0006446~regulation of translational initiation	4	1.97044	0.00334358	EIF4A2, EIF5, EIF3J, EIF4G2	140	22	9991	12.9753	0.881172	0.425304	0.424635
	GOTERM_BP_DIRECT	GO:0006351~transcription, DNA-templated	10	4.92611	0.00548654	CREBZF, SATB1, GPBP1, AGO2, EBF1, E2F1, HOXD3, YBX1, HOXD9, FOXP2	140	235	9991	3.03678	0.969774	0.581573	0.580659
	GOTERM_BP_DIRECT	GO:0031054~pre-miRNA processing	3	1.47783	0.00648916	LIN28B, AGO3, AGO2	140	9	9991	23.7881	0.984086	0.589587	0.58866
	GOTERM_BP_DIRECT	GO:0000122~negative regulation of transcription from RNA polymerase II promoter	11	5.41872	0.00902941	TLE4, RYBP, HNRNPA2B1, MTF2, NRIP1, E2F1, SIX1, FZD8, FNIP1, SOX6, MTDH	140	300	9991	2.61669	0.996876	0.717838	0.71671
	GOTERM_BP_DIRECT	GO:0009952~anterior/posterior pattern specification	5	2.46305	0.0132907	ZIC3, HOXD3, HOXD9, HOXD10, TGFBR1	140	66	9991	5.40639	0.999798	0.939211	0.937734
	GOTERM_BP_DIRECT	GO:0045893~positive regulation of transcription, DNA-templated	8	3.94089	0.0163298	MAP3K2, KLF7, FZD4, GPBP1, ZNF516, GATA4, ETS1, TGFBR1	140	189	9991	3.02071	0.999972	1	1
	GOTERM_BP_DIRECT	GO:0008582~regulation of synaptic growth at neuromuscular junction	2	0.985222	0.0276329	SIX1, COLQ	140	2	9991	71.3643	1	1	1
	GOTERM_BP_DIRECT	GO:0030878~thyroid gland development	3	1.47783	0.028151	THRA, SIX1, HOXD3	140	19	9991	11.268	1	1	1
	GOTERM_BP_DIRECT	GO:0060070~canonical Wnt signaling pathway	4	1.97044	0.0289115	FZD4, FZD8, SOX4, LRP6	140	48	9991	5.94702	1	1	1
	GOTERM_BP_DIRECT	GO:0030217~T cell differentiation	3	1.47783	0.0339542	PPP3CB, SP3, SOX4	140	21	9991	10.1949	1	1	1
	GOTERM_BP_DIRECT	GO:0018342~protein prenylation	2	0.985222	0.0411636	PTAR1, HOOK3	140	3	9991	47.5762	1	1	1
	GOTERM_BP_DIRECT	GO:0031053~primary miRNA processing	2	0.985222	0.0411636	HNRNPA2B1, DGCR8	140	3	9991	47.5762	1	1	1
	GOTERM_BP_DIRECT	GO:2000741~positive regulation of mesenchymal stem cell differentiation	2	0.985222	0.0411636	SOX6, SOX5	140	3	9991	47.5762	1	1	1
	GOTERM_BP_DIRECT	GO:0007519~skeletal muscle tissue development	3	1.47783	0.043439	SIX1, HOXD9, HOXD10	140	24	9991	8.92054	1	1	1
	GOTERM_BP_DIRECT	GO:0009791~post-embryonic development	4	1.97044	0.0447268	AGO2, ARID5B, SOX6, TGFBR1	140	57	9991	5.00802	1	1	1
	GOTERM_BP_DIRECT	GO:0048813~dendrite morphogenesis	3	1.47783	0.0574015	KLF7, ABI1, ELAVL4	140	28	9991	7.64617	1	1	1
	GOTERM_BP_DIRECT	GO:0044070~regulation of anion transport	2	0.985222	0.0676669	AHCYL1, STC1	140	5	9991	28.5457	1	1	1
	GOTERM_BP_DIRECT	GO:0072091~regulation of stem cell proliferation	2	0.985222	0.0676669	AGO3, DGCR8	140	5	9991	28.5457	1	1	1
	GOTERM_BP_DIRECT	GO:0035988~chondrocyte proliferation	2	0.985222	0.0676669	MMP16, STC1	140	5	9991	28.5457	1	1	1
	GOTERM_BP_DIRECT	GO:0048704~embryonic skeletal system morphogenesis	3	1.47783	0.0687507	HOXD3, HOXD9, HOXD10	140	31	9991	6.90622	1	1	1
	GOTERM_BP_DIRECT	GO:0043154~negative regulation of cysteine-type endopeptidase activity involved in apoptotic process	3	1.47783	0.0687507	USP47, DDX3X, FNIP1	140	31	9991	6.90622	1	1	1
	GOTERM_BP_DIRECT	GO:0072673~lamellipodium morphogenesis	2	0.985222	0.0806445	SNX2, ABI1	140	6	9991	23.7881	1	1	1
	GOTERM_BP_DIRECT	GO:0035280~miRNA loading onto RISC involved in gene silencing by miRNA	2	0.985222	0.0806445	AGO3, AGO2	140	6	9991	23.7881	1	1	1
	GOTERM_BP_DIRECT	GO:0031987~locomotion involved in locomotory behavior	2	0.985222	0.0806445	PPP3CB, FZD4	140	6	9991	23.7881	1	1	1
	GOTERM_BP_DIRECT	GO:0048935~peripheral nervous system neuron development	2	0.985222	0.0806445	HOXD9, HOXD10	140	6	9991	23.7881	1	1	1
	GOTERM_BP_DIRECT	GO:0000398~mRNA splicing, via spliceosome	3	1.47783	0.0891069	NOVA1, HNRNPA2B1, HNRNPC	140	36	9991	5.94702	1	1	1
	GOTERM_BP_DIRECT	GO:0035137~hindlimb morphogenesis	2	0.985222	0.0934428	HOXD9, HOXD10	140	7	9991	20.3898	1	1	1
	GOTERM_BP_DIRECT	GO:0090150~establishment of protein localization to membrane	2	0.985222	0.0934428	RAB11A, COLQ	140	7	9991	20.3898	1	1	1
	GOTERM_BP_DIRECT	GO:2000177~regulation of neural precursor cell proliferation	2	0.985222	0.0934428	SHCBP1, PTBP2	140	7	9991	20.3898	1	1	1
MF	GOTERM_MF_DIRECT	GO:0003677~DNA binding	17	8.37438	9.72688e-05	DDX3X, BNC2, H3F3B, HP1BP3, TSHZ2, EBF1, YBX1, ETS1, PURB, KLF7, LIN28B, RYBP, RFX7, GPBP1, POGZ, ARID2, SOS2	139	398	10144	3.11717	0.0141975	0.0142985	0.0139094
	GOTERM_MF_DIRECT	GO:0003700~transcription factor activity, sequence-specific DNA binding	11	5.41872	0.00235299	CREBZF, PURB, KLF7, GPBP1, E2F1, GATA4, HOXD3, SOX6, ETS1, HOXD10, FOXP2	139	253	10144	3.17297	0.292697	0.172944	0.168238
	GOTERM_MF_DIRECT	GO:0003729~mRNA binding	5	2.46305	0.0057334	PURB, NOVA1, AGO2, ELAVL4, PTBP2	139	53	10144	6.88476	0.570544	0.25729	0.250288
	GOTERM_MF_DIRECT	GO:0042813~Wnt-activated receptor activity	3	1.47783	0.00932474	FZD4, FZD8, LRP6	139	11	10144	19.9032	0.747708	0.25729	0.250288
	GOTERM_MF_DIRECT	GO:0035198~miRNA binding	3	1.47783	0.0110906	AGO3, HNRNPA2B1, AGO2	139	12	10144	18.2446	0.805909	0.25729	0.250288
	GOTERM_MF_DIRECT	GO:0043565~sequence-specific DNA binding	9	4.4335	0.0125665	CREBZF, IRX5, E2F1, GATA4, HOXD3, SOX6, ETS1, HOXD10, FOXP2	139	228	10144	2.88073	0.844169	0.25729	0.250288
	GOTERM_MF_DIRECT	GO:0003713~transcription coactivator activity	6	2.95567	0.0125982	MED13, MYCBP, NRIP1, ARID5B, GATA4, MTDH	139	102	10144	4.29285	0.844902	0.25729	0.250288
	GOTERM_MF_DIRECT	GO:0003743~translation initiation factor activity	4	1.97044	0.0157524	EIF4E3, EIF5, EIF3J, EIF4G2	139	39	10144	7.48497	0.903096	0.25729	0.250288
	GOTERM_MF_DIRECT	GO:0001227~transcriptional repressor activity, RNA polymerase II transcription regulatory region sequence-specific binding	4	1.97044	0.0157524	PURB, SATB1, ARID5B, HOXD9	139	39	10144	7.48497	0.903096	0.25729	0.250288
	GOTERM_MF_DIRECT	GO:0003725~double-stranded RNA binding	4	1.97044	0.0192141	AGO3, AGO2, DGCR8, MTDH	139	42	10144	6.95033	0.942269	0.282448	0.274762
	GOTERM_MF_DIRECT	GO:0008318~protein prenyltransferase activity	2	0.985222	0.0402635	PTAR1, HOOK3	139	3	10144	48.6523	0.997621	0.538067	0.523426
	GOTERM_MF_DIRECT	GO:0004722~protein serine/threonine phosphatase activity	3	1.47783	0.0587392	PPP6C, MTMR3, PPM1D	139	29	10144	7.54949	0.999863	0.719555	0.699975
	GOTERM_MF_DIRECT	GO:0046872~metal ion binding	16	7.88177	0.0769608	CRP, MTMR3, BNC2, EYA4, TSHZ2, EBF1, KLF7, HIC2, PDE10A, ZIC3, AGO2, ZNF428, POGZ, SP3, ZNF516, ARID2	139	739	10144	1.58005	0.999992	0.80043	0.778649
	GOTERM_MF_DIRECT	GO:0003924~GTPase activity	5	2.46305	0.0770813	EEF1A1, RAB21, RAB3C, DDX3X, RAB11A	139	118	10144	3.09231	0.999992	0.80043	0.778649
	GOTERM_MF_DIRECT	GO:0000977~RNA polymerase II regulatory region sequence-specific DNA binding	4	1.97044	0.0872758	PURB, SATB1, ARID5B, HOXD9	139	77	10144	3.79109	0.999999	0.80043	0.778649
	GOTERM_MF_DIRECT	GO:1990247~N6-methyladenosine-containing RNA binding	2	0.985222	0.0914551	HNRNPA2B1, HNRNPC	139	7	10144	20.851	0.999999	0.80043	0.778649
	GOTERM_MF_DIRECT	GO:0004725~protein tyrosine phosphatase activity	4	1.97044	0.0925667	MTMR3, EYA4, PTPDC1, PTPRG	139	79	10144	3.69511	0.999999	0.80043	0.778649
