# Supplementary material for: MiR-208b Regulates Rabbit Preadipocyte Proliferation and Differentiation
Source: Genes (Basel). 2021 Jun 9;12(6):890. doi: 10.3390/genes12060890 (PMC8228405; doi:10.3390/genes12060890)
Supplement: Supplementary file 1 [file genes-12-00890-s001.zip › Table S3.xlsx]

## Sheet: Sheet1
Category	Term	Count	%	Pvalue		List Total	Pop Hits	Pop Total	Fold Enrichment	Bonferroni	Benjamini	FDR
KEGG_PATHWAY	ocu04310:Wnt signaling pathway	6	2.95567	0.00356238	PPP3CB, FZD4, CSNK2A2, FZD8, NLK, LRP6	58	133	7342	5.71066	0.359876	0.445298	0.445298
KEGG_PATHWAY	ocu05166:HTLV-I infection	7	3.44828	0.0148953	PPP3CB, FZD4, CDC27, E2F1, FZD8, ETS1, TGFBR1	58	260	7342	3.40809	0.846787	0.750664	0.750664
KEGG_PATHWAY	ocu04520:Adherens junction	4	1.97044	0.0223879	INSR, CSNK2A2, NLK, TGFBR1	58	78	7342	6.4916	0.941004	0.750664	0.750664
KEGG_PATHWAY	ocu05206:MicroRNAs in cancer	5	2.46305	0.0240213	MMP16, PDCD4, E2F1, SOS2, HOXD10	58	142	7342	4.45726	0.952132	0.750664	0.750664
KEGG_PATHWAY	ocu04144:Endocytosis	6	2.95567	0.0425428	SNX2, RAB5C, KIF5B, RAB11FIP4, RAB11A, TGFBR1	58	248	7342	3.06257	0.995636	0.982755	0.982755
KEGG_PATHWAY	ocu03013:RNA transport	5	2.46305	0.0471722	EEF1A1, EIF4A2, EIF5, EIF3J, EIF4G2	58	176	7342	3.5962	0.997619	0.982755	0.982755
KEGG_PATHWAY	ocu05223:Non-small cell lung cancer	3	1.47783	0.0552013	EML4, E2F1, SOS2	58	49	7342	7.75018	0.999173	0.985738	0.985738
KEGG_PATHWAY	ocu05205:Proteoglycans in cancer	5	2.46305	0.0700394	FZD4, PDCD4, FZD8, SOS2, HOXD10	58	201	7342	3.14891	0.999886	1	1
KEGG_PATHWAY	ocu04068:FoxO signaling pathway	4	1.97044	0.0796324	INSR, NLK, SOS2, TGFBR1	58	130	7342	3.89496	0.999969	1	1
